# Supplementary material for: Worldwide trends in prediabetes from 1985 to 2022: A bibliometric analysis using bibliometrix R-tool
Source: Front Public Health. 2023 Feb 13;11:1072521. doi: 10.3389/fpubh.2023.1072521 (PMC9993478; doi:10.3389/fpubh.2023.1072521)
Supplement: Supplementary file 1 [file Data_Sheet_1.CSV]

KEYWORDS	COUNTS
ACARBOSE	18
ACUTE PANCREATITIS	14
ADIPOKINES	19
ADIPONECTIN	46
ADIPOSE TISSUE	27
ADIPOSITY	18
ADOLESCENTS	59
AGE	16
AGING	33
ALBUMINURIA	19
ANTIOXIDANTS	16
APOPTOSIS	28
ARTERIAL STIFFNESS	21
ASIAN INDIANS	13
ATHEROSCLEROSIS	52
AUTOANTIBODIES	34
AUTOIMMUNE DIABETES	18
AUTOIMMUNITY	60
BARIATRIC SURGERY	22
BETA CELL	18
BETA CELL FUNCTION	24
BETA-CELL	15
BETA-CELL FUNCTION	38
BIOMARKER	44
BIOMARKERS	24
BLOOD GLUCOSE	56
BLOOD PRESSURE	42
BMI	85
BODY COMPOSITION	23
C-REACTIVE PROTEIN	16
CANCER	20
CARDIOMETABOLIC RISK	13
CARDIOMETABOLIC RISK FACTORS	13
CARDIOVASCULAR	19
CARDIOVASCULAR DISEASE	115
CARDIOVASCULAR DISEASES	21
CARDIOVASCULAR RISK	52
CARDIOVASCULAR RISK FACTORS	19
CHILDREN	41
CHINA	13
CHOLESTEROL	17
CHRONIC KIDNEY DISEASE	35
CLINICAL TRIAL	23
COGNITION	18
COGNITIVE FUNCTION	14
COHORT STUDY	29
COMORBIDITY	13
CONTINUOUS GLUCOSE MONITORING	17
CORONARY ARTERY DISEASE	40
CORONARY HEART DISEASE	18
COVID-19	17
CYTOKINES	40
DEMENTIA	17
DEPRESSION	19
DIABETES	1497
DIABETES COMPLICATIONS	16
DIABETES PREVENTION	93
DIABETES PREVENTION PROGRAM	19
DIABETES RISK	13
DIABETES SCREENING	19
DIABETIC NEPHROPATHY	14
DIABETIC NEUROPATHY	15
DIABETIC RETINOPATHY	13
DIAGNOSIS	46
DIET	67
DYSGLYCEMIA	42
DYSLIPIDEMIA	43
ECHOCARDIOGRAPHY	13
ELDERLY	21
ENDOTHELIAL DYSFUNCTION	28
ENDOTHELIUM	13
EPIDEMIOLOGY	104
ETHNICITY	26
EXERCISE	90
FASTING BLOOD GLUCOSE	26
FASTING GLUCOSE	24
FASTING PLASMA GLUCOSE	40
GENDER	13
GESTATIONAL DIABETES	101
GLP-1	13
GLUCAGON	23
GLUCAGON-LIKE PEPTIDE-1	15
GLUCOSE	98
GLUCOSE HOMEOSTASIS	21
GLUCOSE INTOLERANCE	65
GLUCOSE METABOLISM	52
GLUCOSE TOLERANCE	48
GLUCOSE TOLERANCE TEST	28
GLYCAEMIC CONTROL	22
GLYCATED ALBUMIN	16
GLYCATED HAEMOGLOBIN	13
GLYCEMIA	14
GLYCEMIC CONTROL	45
GLYCEMIC INDEX	13
GLYCOSYLATED HEMOGLOBIN	15
GUT MICROBIOTA	23
HBA(1C)	33
HBA1C	233
HBA1C A	13
HEALTH PROMOTION	14
